# Supplementary material for: Hypoxia-Responsive Azobenzene-Linked Hyaluronate Dot Particles for Photodynamic Tumor Therapy
Source: Pharmaceutics. 2022 Apr 24;14(5):928. doi: 10.3390/pharmaceutics14050928 (PMC9142920; doi:10.3390/pharmaceutics14050928)
Supplement: Supplementary file 1 [file pharmaceutics-14-00928-s001.zip]

Archive with 1 entries (1 files):
- pharmaceutics-1700034-supplementary.pdf
